# Supplementary material for: Characterization of Feruloyl Esterase from Klebsiella oxytoca Z28 and Its Application in the Release of Ferulic Acid from De-Starching Wheat Bran
Source: Microorganisms. 2023 Apr 10;11(4):989. doi: 10.3390/microorganisms11040989 (PMC10146132; doi:10.3390/microorganisms11040989)
Supplement: Supplementary file 1 [file microorganisms-11-00989-s001.zip]

Archive with 1 entries (1 files):
- microorganisms-2321903-supplementary.pdf
